# Supplementary material for: A genome-scale map of DNA methylation turnover identifies site-specific dependencies of DNMT and TET activity
Source: Nat Commun. 2020 May 29;11:2680. doi: 10.1038/s41467-020-16354-x (PMC7260214; doi:10.1038/s41467-020-16354-x)
Supplement: Supplementary file 4 — Source Data [file 41467_2020_16354_MOESM4_ESM.xlsx]

## Sheet: Figure 3b
Cell line	Proportion of Reads mapped
	Unflanked.baits	Flank.100bp	Flank.200bp
TKO_D0_R1	0.762326	0.885485	0.903829
TKO_D0_R2	0.756388	0.880363	0.900207
TKO_D0_R3	0.75933	0.88249	0.90157
TKO_D4_R1	0.769391	0.892655	0.910657
TKO_D4_R2	0.767485	0.889293	0.907088
TKO_D4_R3	0.743936	0.861641	0.879932
TKO_D8_R1	0.767584	0.896335	0.916713
TKO_D8_R2	0.764842	0.894535	0.915302
TKO_D8_R3	0.764185	0.893275	0.914025
TKO_D10_R1	0.757348	0.883575	0.903597
TKO_D10_R2	0.758612	0.882545	0.901707
TKO_D10_R3	0.760439	0.884783	0.903944
TKO_D13_R1	0.759818	0.882805	0.901939
TKO_D13_R2	0.764558	0.891745	0.911981
TKO_D13_R3	0.764013	0.8895	0.909429
TKO_D17_R1	0.763014	0.88802	0.908267
TKO_D17_R2	0.767267	0.891609	0.910815
TKO_D17_R3	0.765186	0.886335	0.90414
TKO_D29_R1	0.765095	0.890128	0.909553
TKO_D29_R2	0.758884	0.883805	0.90379
TKO_D29_R3	0.757731	0.880005	0.899109
WT_R1	0.751799	0.875455	0.8956
WT_R2	0.753957	0.876369	0.895205
WT_R3	0.768297	0.892368	0.911431

## Sheet: Supp. Figure 1e
treatment	target	pcr_replicate	biological_replicate	ct
mock	Dnmt3a	1	1	27.3458
mock	Dnmt3a	2	1	27.2831
mock	Dnmt3a	3	1	27.4194
mock	Dnmt3a	1	2	28.8151
mock	Dnmt3a	2	2	28.9871
mock	Dnmt3a	3	2	29.296
mock	Dnmt3a	1	3	27.4652
mock	Dnmt3a	2	3	27.511
mock	Dnmt3a	3	3	27.5331
cre_d8	Dnmt3a	1	1	35.3773
cre_d8	Dnmt3a	2	1	34.8923
cre_d8	Dnmt3a	3	1	35.3937
cre_d8	Dnmt3a	1	2	31.9443
cre_d8	Dnmt3a	2	2	32.9911
cre_d8	Dnmt3a	3	2	33.3265
cre_d8	Dnmt3a	1	3	31.1141
cre_d8	Dnmt3a	2	3	31.1094
cre_d8	Dnmt3a	3	3	31.2953
mock	Dnmt3b	1	1	28.8435
mock	Dnmt3b	2	1	27.9619
mock	Dnmt3b	3	1	27.9331
mock	Dnmt3b	1	2	28.4865
mock	Dnmt3b	2	2	28.6508
mock	Dnmt3b	3	2	28.4104
mock	Dnmt3b	1	3	27.1403
mock	Dnmt3b	2	3	27.16
mock	Dnmt3b	3	3	27.1505
cre_d8	Dnmt3b	1	1	34.8835
cre_d8	Dnmt3b	2	1	34.9172
cre_d8	Dnmt3b	3	1	34.031
cre_d8	Dnmt3b	1	2	31.0869
cre_d8	Dnmt3b	2	2	31.8398
cre_d8	Dnmt3b	3	2	31.9037
cre_d8	Dnmt3b	1	3	30.4164
cre_d8	Dnmt3b	2	3	30.5545
cre_d8	Dnmt3b	3	3	30.5395
mock	Gapdh	1	1	30.2695
mock	Gapdh	2	1	29.2838
mock	Gapdh	3	1	29.3198
mock	Gapdh	1	2	30.601
mock	Gapdh	2	2	30.3303
mock	Gapdh	3	2	30.4424
mock	Gapdh	1	3	28.6407
mock	Gapdh	2	3	28.7333
mock	Gapdh	3	3	28.8478
cre_d8	Gapdh	1	1	32.9404
cre_d8	Gapdh	2	1	33.0119
cre_d8	Gapdh	3	1	32.9686
cre_d8	Gapdh	1	2	29.8147
cre_d8	Gapdh	2	2	30.3203
cre_d8	Gapdh	3	2	30.1947
cre_d8	Gapdh	1	3	29.1399
cre_d8	Gapdh	2	3	29.2427
cre_d8	Gapdh	3	3	29.2585

## Sheet: Supp. Figure 1h
cell_line	target	primer_set	biological_replicate	pcr_replicate	ct
parental	Uhrf1	a	1	1	20.097
parental	Uhrf1	a	1	2	20.297
parental	Uhrf1	b	1	1	20.232
parental	Uhrf1	b	1	2	20.246
parental	Dnmt1	a	1	1	20.595
parental	Dnmt1	a	1	2	20.38
parental	Dnmt1	b	1	1	20.111
parental	Dnmt1	b	1	2	20.195
parental	Gapdh	a	1	1	22.506
parental	Gapdh	a	1	2	22.467
parental	Uhrf1	a	2	1	20.002
parental	Uhrf1	a	2	2	19.928
parental	Uhrf1	b	2	1	19.984
parental	Uhrf1	b	2	2	19.983
parental	Dnmt1	a	2	1	21.08
parental	Dnmt1	a	2	2	20.275
parental	Dnmt1	b	2	1	19.954
parental	Dnmt1	b	2	2	19.746
parental	Gapdh	a	2	1	21.885
parental	Gapdh	a	2	2	21.773
TTKO	Uhrf1	a	1	1	19.893
TTKO	Uhrf1	a	1	2	20.049
TTKO	Uhrf1	b	1	1	20.077
TTKO	Uhrf1	b	1	2	20.06
TTKO	Dnmt1	a	1	1	20.463
TTKO	Dnmt1	a	1	2	20.508
TTKO	Dnmt1	b	1	1	20.115
TTKO	Dnmt1	b	1	2	20.095
TTKO	Gapdh	a	1	1	21.908
TTKO	Gapdh	a	1	2	21.912
TTKO	Uhrf1	a	2	1	20.048
TTKO	Uhrf1	a	2	2	19.934
TTKO	Uhrf1	b	2	1	20.123
TTKO	Uhrf1	b	2	2	20.019
TTKO	Dnmt1	a	2	1	20.566
TTKO	Dnmt1	a	2	2	20.502
TTKO	Dnmt1	b	2	1	20.105
TTKO	Dnmt1	b	2	2	20.161
TTKO	Gapdh	a	2	1	21.979
TTKO	Gapdh	a	2	2	22.172
ab_neg_d21	Uhrf1	a	1	1	19.708
ab_neg_d21	Uhrf1	a	1	2	19.751
ab_neg_d21	Uhrf1	b	1	1	19.84
ab_neg_d21	Uhrf1	b	1	2	19.859
ab_neg_d21	Dnmt1	a	1	1	20.5
ab_neg_d21	Dnmt1	a	1	2	20.502
ab_neg_d21	Dnmt1	b	1	1	20.028
ab_neg_d21	Dnmt1	b	1	2	20.04
ab_neg_d21	Gapdh	a	1	1	21.489
ab_neg_d21	Gapdh	a	1	2	21.428
ab_neg_d21	Uhrf1	a	2	1	19.77
ab_neg_d21	Uhrf1	a	2	2	19.821
ab_neg_d21	Uhrf1	b	2	1	19.904
ab_neg_d21	Uhrf1	b	2	2	19.971
ab_neg_d21	Dnmt1	a	2	1	20.639
ab_neg_d21	Dnmt1	a	2	2	20.646
ab_neg_d21	Dnmt1	b	2	1	20.1
ab_neg_d21	Dnmt1	b	2	2	20.134
ab_neg_d21	Gapdh	a	2	1	21.548
ab_neg_d21	Gapdh	a	2	2	21.557
